# Supplementary material for: New Insights on Glutathione’s Supramolecular Arrangement and Its In Silico Analysis as an Angiotensin-Converting Enzyme Inhibitor
Source: Molecules. 2022 Nov 17;27(22):7958. doi: 10.3390/molecules27227958 (PMC9695799; doi:10.3390/molecules27227958)
Supplement: Supplementary file 1 [file molecules-27-07958-s001.zip]

Archive with 1 entries (1 files):
- molecules-1968684-supplementary.pdf
